# Supplementary material for: Towards Sensor-Based Phenotyping of Physical Barriers of Grapes to Improve Resilience to Botrytis Bunch Rot
Source: Front Plant Sci. 2022 Feb 10;12:808365. doi: 10.3389/fpls.2021.808365 (PMC8866247; doi:10.3389/fpls.2021.808365)
Supplement: Supplementary file 4 [file Table_1.xlsx]

## Sheet: Table_S.1
	Table S. 1
	Plant material that was used in the present study.
								Years of phenotyping
	Section	Variety/Genotype	unique identifier	Year of planting	Category	Replicates	berries per replicate	berry impedance ZREL	berry texture	microscopic analysis	Cryo SEM investigation	Prime name	Country of Origin	Species (listed in the VIVC cataloque, *CPVO)
	Section 3.1.1 Berry impedance ZREL as indicator for resilience to Botrytis bunch rot and its variance within grapevine varieties	Bacchus	DEU098_VIVC851_DEU098-2008-043	2008	traditional	6	15	2016/2017/2018	2018	2018	-	Bacchus Weiss	Germany	Vitis vinifera ssp. vinifera
		Cabernet Blanc	DEU098_VIVC22355_DEU098-2007-097	2007	PiWi	7	15	2016/2017/2018	2018	2018	yes	Cabernet Blanc	Germany	Vitis vinifera ssp. vinifera
		Cabernet Cortis	DEU098_VIVC20005_DEU098-2005-002	2005	PiWi	6	15	2016/2017/2018	2018	2018	-	Cabernet Cortis	Germany	Vitis vinifera ssp. vinifera
		Cabernet Franc	DEU098_VIVC1927_DEU098-2000-053	2000	traditional	6	15	2017/2018/2019	2018	2018	-	Cabernet Franc	France	Vitis vinifera ssp. vinifera
		Cabernet Sauvignon	DEU098_VIVC1929_DEU098-2000-050	2000	traditional	6	15	2016/2017/2018	2018	2018	yes	Cabernet Sauvignon	France	Vitis vinifera ssp. vinifera
		Cabertin	DEU098_VIVC22329_DEU098-2010-064	2010	PiWi	6	15	2017/2018/2019	2018	2018	-	Cabertin	Germany	Vitis vinifera ssp. vinifera
		Calardis Blanc	DEU098_VIVC22828_DEU098-2010-083	2015	PiWi	6	15	2016/2017/2018	2018	2018	yes	Calardis Blanc	Germany	Vitis vinifera ssp. vinifera
		Calardis Musqué	DEU098_VIVC4549_DEU098-1995-070	1995	PiWi	6	15	2016/2017/2018	2018	2018	-	Calardis Musqué	Germany	Vitis vinifera ssp. vinifera
		Chardonnay	DEU098_VIVC2455_DEU098-2008-050	2008	traditional	6	15	2016/2017/2018	2018	2018	-	Chardonnay	France	Vitis vinifera ssp. vinifera
		Dakapo	DEU098_VIVC14728_DEU098-2011-046	2008	traditional	6	15	2016/2017/2018	2018	2018	yes	Dakapo	Germany	Vitis vinifera ssp. vinifera
		Diana	DEU098_VIVC3547_DEU098-1980-396	2001	traditional	6	15	2016/2017/2018	2018	2018	-	Diana	Germany	Vitis vinifera ssp. vinifera
		Felicia	DEU098_VIVC20348_DEU098-2001-123	2001	PiWi	6	15	2016/2017/2018	2018	2018	-	Felicia	Germany	Vitis vinifera ssp. vinifera
		Lemberger	DEU098_VIVC1459_DEU098-2005-049	2003	traditional	6	15	2016/2017/2018	2018	2018	-	Blaufraenkisch	Slovenia	Vitis vinifera ssp. vinifera
		Merlot	DEU098_VIVC7657_DEU098-2000-065	2000	traditional	6	15	2017/2018/2020	2018	2018	-	Merlot Noir	France	Vitis vinifera ssp. vinifera
		Morio Muskat	DEU098_VIVC7996_DEU098-1980-037	2008	traditional	6	15	2017/2018/2020	2018	2018	yes	Morio Muskat	Germany	Vitis vinifera ssp. vinifera
		Norton	DEU098_VIVC3304_DEU098-1990-358	2009	resistant accession	8	15	2017/2018/2020	2018	2018	yes	Cynthiana	USA	Vitis interspecific crossing
		Optima	DEU098_VIVC8791_DEU098-2008-071	2008	traditional	6	15	2016/2017/2018	2018	2018	-	Optima	Germany	Vitis vinifera ssp. vinifera
		Orion	DEU098_VIVC8802_DEU098-1989-154	2013	PiWi	6	15	2016/2017/2018	2018	2018	-	Orion	Germany	Vitis vinifera ssp. vinifera
		Pinotin	DEU098_VIVC19994_DEU098-2010-065	2010	PiWi	6	15	2017/2018/2019	2018	2018	-	Pinotin	Germany	Vitis vinifera ssp. vinifera
		Regent	DEU098_VIVC4572_DEU098-2008-078	2003	PiWi	6	15	2016/2017/2018	2018	2018	-	Regent	Germany	Vitis vinifera ssp. vinifera
		Riesling	DEU098_VIVC10077_DEU098-2008-085	2008	traditional	6	15	2016/2017/2018	2018	2018	yes	Riesling Weiss	Germany	Vitis vinifera ssp. vinifera
		Sauvignon Blanc	DEU098_VIVC10790_DEU098-2000-084	2000	traditional	7	15	2016/2017/2018	2018	2018	yes	Sauvignon Blanc	France	Vitis vinifera ssp. vinifera
		Seibel 7511	DEU098_VIVC11249_DEU098-2003-132	2003	resistant accession	6	15	2016/2017/2018	2018	2018	yes	SEIBEL 7511	France	Vitis interspecific crossing
		Seyval	DEU098_VIVC11558_DEU098-1980-655	2000	resistant accession	6	15	2016/2017/2018	2018	2018	-	Seyval	France	Vitis interspecific crossing
		Villard Blanc	DEU098_VIVC13081_DEU098-1980-650	2000	resistant accession	6	15	2016/2017/2018	2018	2018	-	Villard Blanc	France	Vitis interspecific crossing
		Villaris	DEU098_VIVC20347_DEU098-2001-126	2001	PiWi	6	15	2016/2017/2018	2018	2018	-	Villaris	Germany	Vitis vinifera ssp. vinifera
	Section 3.1.2 Screening elite breeding lines, PiWi varieties and traditional varieties	BL2000-305-0101	-	2017	Elite breeding line	1	20	2019	-	2019	-	-	-	-
		BL2001-008-0001	-	2014	Elite breeding line	1	20	2019	-	2019	-	-	-	-
		BL2001-041-0003	-	2016	Elite breeding line	1	20	2019	-	2019	-	-	-	-
		BL2001-041-0004	-	2016	Elite breeding line	1	20	2019	-	2019	-	-	-	-
		BL2004-043-0010	-	2016	Elite breeding line	1	20	2019	-	2019	-	-	-	-
		BL2004-043-0013	-	2016	Elite breeding line	1	20	2019	-	2019	-	-	-	-
		BL2004-043-0015	-	2014	Elite breeding line	1	20	2019	-	2019	-	-	-	-
		BL2004-043-0021	-	2016	Elite breeding line	1	20	2019	-	2019	-	-	-	-
		BL2004-043-0024	-	2014	Elite breeding line	1	20	2019	-	2019	-	-	-	-
		BL2004-043-0028	-	2017	Elite breeding line	1	20	2019	-	2019	-	-	-	-
		BL2004-060-0001	-	2014	Elite breeding line	1	20	2019	-	2019	-	-	-	-
		BL2004-060-0002	-	2017	Elite breeding line	1	20	2019	-	2019	-	-	-	-
		BL2008-069-0002	-	2017	Elite breeding line	1	20	2019	-	2019	-	-	-	-
		BL2010-011-0001	-	2015	Elite breeding line	1	20	2019	-	2019	-	-	-	-
		BL2010-011-0012	-	2015	Elite breeding line	1	20	2019	-	2019	-	-	-	-
		BL2011-003-0021	-	2017	Elite breeding line	1	20	2019	-	2019	-	-	-	-
		BL2011-005-0002	-	2013	Elite breeding line	1	20	2018	-	2018	-	-	-	-
		BL2011-015-0001	-	2013	Elite breeding line	1	20	2018	-	2018	-	-	-	-
		BL2011-021-0002	-	2014	Elite breeding line	1	20	2018	-	2018	-	-	-	-
		BL2011-021-0008	-	2014	Elite breeding line	1	20	2018	-	2018	-	-	-	-
		BL2011-031-0001	-	2014	Elite breeding line	1	20	2018	-	2018	-	-	-	-
		BL2011-031-0005	-	2014	Elite breeding line	1	20	2018	-	2018	-	-	-	-
		BL2011-033-0002	-	2014	Elite breeding line	1	20	2018	-	2018	-	-	-	-
		BL2011-039-0001	-	2013	Elite breeding line	1	20	2018	-	2018	-	-	-	-
		BL2011-039-5021	-	2013	Elite breeding line	1	20	2018	-	2018	-	-	-	-
		BL2011-040-0001	-	2013	Elite breeding line	1	20	2018	-	2018	-	-	-	-
		BL2011-041-0003	-	2014	Elite breeding line	1	20	2018	-	2018	-	-	-	-
		BL2011-041-0018	-	2014	Elite breeding line	1	20	2018	-	2018	-	-	-	-
		BL2011-041-5006	-	2014	Elite breeding line	1	20	2018	-	2018	-	-	-	-
		BL2011-041-5011	-	2014	Elite breeding line	1	20	2018	-	2018	-	-	-	-
		BL2011-041-5060	-	2014	Elite breeding line	1	20	2018	-	2018	-	-	-	-
		BL2011-043-0001	-	2013	Elite breeding line	1	20	2018	-	2018	-	-	-	-
		BL2011-044-0002	-	2013	Elite breeding line	1	20	2018	-	2018	-	-	-	-
		BL2011-049-0001	-	2014	Elite breeding line	1	20	2018	-	2018	-	-	-	-
		BL2011-073-5005	-	2013	Elite breeding line	1	20	2018	-	2018	-	-	-	-
		BL2011-075-5037	-	2013	Elite breeding line	1	20	2018	-	2018	-	-	-	-
		BL2011-081-0002	-	2013	Elite breeding line	1	20	2018	-	2018	-	-	-	-
		BL2012-049-5079	-	2014	Elite breeding line	1	20	2018	-	2018	-	-	-	-
		BL2012-054-5081	-	2014	Elite breeding line	1	20	2018	-	2018	-	-	-	-
		Artaban	DEU098_VIVC25804_DEU098-2016-097	2016	PiWi	1	20	2019	-	2019	-	Artaban	France/Germany	Vitis vinifera ssp. vinifera*
		Bacchus	DEU098_VIVC851_DEU098-2008-043	2008	traditional	1	20	2018	-	2018	-	Bacchus Weiss	Germany	Vitis vinifera ssp. vinifera
		Blauer Portugieser	DEU098_VIVC9620_DEU098-2008-077	2008	traditional	1	20	2018	-	2018		Portugieser Blau	Slovenia	Vitis vinifera ssp. vinifera
		Cabernet Blanc	DEU098_VIVC22355_DEU098-2007-097	2007	PiWi	2	20	2018/2019	-	2018/2019	-	Cabernet Blanc	Germany	Vitis vinifera ssp. vinifera
		Cabernet Cortis	DEU098_VIVC20005_DEU098-2005-002	2005	PiWi	1	20	2018	-	2018		Cabernet Cortis	Germany	Vitis vinifera ssp. vinifera
		Cabernet Cubin	DEU098_VIVC20004_DEU098-2010-043	2010	traditional	1	20	2019	-	2019	-	Cabernet Cubin	Germany	Vitis vinifera ssp. vinifera
		Cabernet Franc	DEU098_VIVC1927_DEU098-2000-053	2000	traditional	2	20	2018/2019	-	2018/2019	-	Cabernet Franc	France	Vitis vinifera ssp. vinifera
		Cabernet Jura	DEU098_VIVC22328_DEU098-2013-006	2013	traditional	1	20	2018	-	2018		Cabernet Jura	Switzerland	Vitis vinifera ssp. vinifera
		Cabernet Sauvignon	DEU098_VIVC1929_DEU098-2000-050	2000	traditional	2	20	2018/2019	-	2018/2019	-	Cabernet Sauvignon	France	Vitis vinifera ssp. vinifera
		Cabertin	DEU098_VIVC22329_DEU098-2010-064	2010	PiWi	2	20	2018/2019	-	2018/2019	-	Cabertin	Germany	Vitis vinifera ssp. vinifera
		Calardis Blanc	DEU098_VIVC22828_DEU098-2010-083	2015	PiWi	2	20	2018/2019	-	2018/2019	yes	Calardis Blanc	Germany	Vitis vinifera ssp. vinifera
		Calardis Musqué	DEU098_VIVC4549_DEU098-2010-068	2010	PiWi	2	20	2018/2019	-	2018/2019	-	Calardis Musqué	Germany	Vitis vinifera ssp. vinifera
		Chardonnay	DEU098_VIVC2455_DEU098-2008-050	2008	traditional	1	20	2019	-	2019	-	Chardonnay	France	Vitis vinifera ssp. vinifera
		Dakapo	DEU098_VIVC14728_DEU098-2011-046	2008	traditional	2	20	2018/2019	-	2018/2019	-	Dakapo	Germany	Vitis vinifera ssp. vinifera
		Diana	DEU098_VIVC3547_DEU098-1980-396	2001	traditional	1	20	2018	-	2018	-	Diana	Germany	Vitis vinifera ssp. vinifera
		Divico	DEU098_VIVC23990_DEU098-2014-005	2014	PiWi	1	20	2019	-	2019	-	Divico	Switzerland	Vitis vinifera ssp. vinifera
		Dornfelder	DEU098_VIVC3659_DEU098-2008-057	2008	traditional	1	20	2018	-	2018	-	Dornfelder	Germany	Vitis vinifera ssp. vinifera
		Felicia	DEU098_VIVC20348_DEU098-2001-123	2001	PiWi	2	20	2018/2019	-	2018/2019		Felicia	Germany	Vitis vinifera ssp. vinifera
		Heunisch Weiss	DEU098_VIVC5374_DEU098-1990-083	2006	traditional	1	20	2019	-	2019	-	Heunisch Weiss	unknown	Vitis vinifera ssp. vinifera
		Johanniter	DEU098_VIVC17127_DEU098-2005-006	2005	PiWi	1	20	2018	-	2018	-	Johanniter	Germany	Vitis vinifera ssp. vinifera
		Jubiläumsrebe	DEU098_VIVC5844_DEU098-1980-451	2010	traditional	1	20	2018	-	2018	-	Jubilaeumsrebe	Austria	Vitis vinifera ssp. vinifera
		Lemberger	DEU098_VIVC1459_DEU098-2005-049	2003	traditional	2	20	2018/2019	-	2018/2019	-	Blaufraenkisch	Slovenia	Vitis vinifera ssp. vinifera
		Merlot	DEU098_VIVC7657_DEU098-2000-065	2000	traditional	1	20	2018	-	2018	-	Merlot Noir	France	Vitis vinifera ssp. vinifera
		Morio Muskat	DEU098_VIVC7996_DEU098-1980-037	2008	traditional	2	20	2018/2019	-	2018/2019	-	Morio Muskat	Germany	Vitis vinifera ssp. vinifera
		Müller Thurgau	DEU098_VIVC8141_DEU098-2008-067	2008	traditional	1	20	2018	-	2018	-	Mueller Thurgau Weiss	Germany	Vitis vinifera ssp. vinifera
		Optima	DEU098_VIVC8791_DEU098-2008-071	2008	traditional	1	20	2018	-	2018	-	Optima	Germany	Vitis vinifera ssp. vinifera
		Orion	DEU098_VIVC8802_DEU098-1989-154	2013	PiWi	1	20	2018	-	2018	-	Orion	Germany	Vitis vinifera ssp. vinifera
		Pinot Blanc	DEU098_VIVC9272_DEU098-2008-072	2008	traditional	1	20	2018	-	2018	-	Pinot Blanc	France	Vitis vinifera ssp. vinifera
		Pinot Noir	DEU098_VIVC9279_DEU098-2008-075	2008	traditional	1	20	2018	-	2018	-	Pinot Noir	France	Vitis vinifera ssp. vinifera
		Pinot Noir Précoce	DEU098_VIVC9280_DEU098-2008-076	2008	traditional	1	20	2018	-	2018	-	Pinot Précoce Noir	France	Vitis vinifera ssp. vinifera
		Pinotin	DEU098_VIVC19994_DEU098-2010-065	2010	PiWi	2	20	2018/2019	-	2018/2019	-	Pinotin	Germany	Vitis vinifera ssp. vinifera
		Regent	DEU098_VIVC4572_DEU098-2008-078	2003	PiWi	2	20	2018/2019	-	2018/2019		Regent	Germany	Vitis vinifera ssp. vinifera
		Riesling	DEU098_VIVC10077_DEU098-2008-085	2008	traditional	2	20	2018/2019	-	2018	yes	Riesling Weiss	Germany	Vitis vinifera ssp. vinifera
		Sauvignac	DEU098_VIVC22322_DEU098-2019-045	2016	PiWi	1	20	2019	-	2019	-	Sauvignac	Switzerland	Vitis vinifera ssp. vinifera*
		Sauvignon Blanc	DEU098_VIVC10790_DEU098-2000-084	2000	traditional	2	20	2018/2019	-	2018/2019	-	Sauvignon Blanc	France	Vitis vinifera ssp. vinifera
		Scheurebe	DEU098_VIVC10818_DEU098-2013-040	2008	traditional	1	20	2018	-	2018	-	Scheurebe	Germany	Vitis vinifera ssp. vinifera
		Silvaner	DEU098_VIVC11805_DEU098-2008-098	2008	traditional	1	20	2018	-	2018	-	Silvaner Gruen	Austria	Vitis vinifera ssp. vinifera
		St Laurent	DEU098_VIVC10470_DEU098-2008-093	2010	traditional	1	20	2018	-	2018		Saint Laurent	France	Vitis vinifera ssp. vinifera
		Syrah	DEU098_VIVC11748_DEU098-2000-072	2000	traditional	1	20	2018	-	2018		Syrah	France	Vitis vinifera ssp. vinifera
		Villaris	DEU098_VIVC20347_DEU098-2001-126	2001	PiWi	2	20	2018/2019	-	2018/2019		Villaris	Germany	Vitis vinifera ssp. vinifera
		Zimmettraube	DEU098_VIVC24493_DEU098-1980-381	2015	traditional	1	20	2019	-	2019	-	Zimmettraube Blau	Slovenia	Vitis vinifera ssp. vinifera
	Section 3.2.2 QTL analysis	F1 progeny (N=364 genotypes) 'Dakapo' x 'Cabernet Sauvignon'		2014	-	3 per genotype	20	2018/2019/2020	2018/2020	partial 2018	-			Vitis vinifera ssp. vinifera
	SEM, Scanning-electron-microscope; CPVO, Community Plant Variety Office of the European Union; ssp., subspecies; VIVC, Vitis International Variety Catalogue; QTL, Quantitative Trait Loci
