# Supplementary material for: Towards Sensor-Based Phenotyping of Physical Barriers of Grapes to Improve Resilience to Botrytis Bunch Rot
Source: Front Plant Sci. 2022 Feb 10;12:808365. doi: 10.3389/fpls.2021.808365 (PMC8866247; doi:10.3389/fpls.2021.808365)
Supplement: Supplementary file 5 [file Table_2.xlsx]

## Sheet: Table_S2
Table S. 2
Varieties with unique identifier, year of investigation, sugar content and Botrytis bunch rot (BBR) infestation at harvest and OIV204 as well as ZREL and berry texture at 17°Brix.
Grapevine Variety	unique identifier	Year of investigation	Infestation with Botrytis bunch rot in the field	sample sugar content [°Brix]	Botrytis bunch rot risk	Group BBR risk	mean ZREL	N berries ZREL	OIV 204 bunch density	TAFORCE	TAAREA	TAGRAD	MBD	Susceptibility to Botrytis bunch rot scored by BSA*
Bacchus	DEU098_VIVC851_DEU098-2008-043	2017	3	17.2518	5	medium	443.364	30	7	NA	NA	NA	NA	4
Cabernet Blanc	DEU098_VIVC22355_DEU098-2007-097	2017	1	23.5294	1	no	983.9	30	1	NA	NA	NA	NA	2
Cabernet Sauvignon	DEU098_VIVC1929_DEU098-2000-050	2017	1	20	3	low	810	30	3	NA	NA	NA	NA	2
Cabertin	DEU098_VIVC22329_DEU098-2010-064	2017	1	24	1	no	846.1	30	5	NA	NA	NA	NA	3
Catawba	DEU098_VIVC2346_DEU098-1980-502	2017	1	19.2941	3	low	823.8	30	5	NA	NA	NA	NA	NA
Chambourcin	DEU098_VIVC2436_DEU098-1980-506	2017	1	22.3529	1	no	868.1	30	5	NA	NA	NA	NA	NA
Diana	DEU098_VIVC3547_DEU098-1980-396	2017	7	20.4706	7	high	600.3	30	7	NA	NA	NA	NA	NA
Fruehroter Veltiner	DEU098_VIVC16157_DEU098-1995-064	2017	7	20	7	high	518.6	30	9	NA	NA	NA	NA	NA
GF.GA-52-42	DEU098-2009-038	2017	3	17.8824	5	medium	804.3	30	9	NA	NA	NA	NA	NA
Johanniter	DEU098_VIVC17127_DEU098-2005-006	2017	7	20	7	high	646.9	30	9	NA	NA	NA	NA	4
Jubiläumsrebe	DEU098_VIVC5844_DEU098-1980-451	2017	9	23.5294	9	very high	455	30	9	NA	NA	NA	NA	NA
Lemberger	DEU098_VIVC1459_DEU098-2005-049	2017	1	18.8235	3	low	695.4	30	5	NA	NA	NA	NA	NA
Morio Muskat	DEU098_VIVC7996_DEU098-1980-037	2017	7	18.8235	7	high	422.1	30	9	NA	NA	NA	NA	7
Norton	DEU098_VIVC3304_DEU098-1990-358	2017	1	22.3529	1	no	1115.9	30	5	NA	NA	NA	NA	NA
Optima	DEU098_VIVC8791_DEU098-2008-071	2017	9	18.502	9	very high	491.9	30	7	NA	NA	NA	NA	6
Orion	DEU098_VIVC8802_DEU098-1989-154	2017	7	15.9916	9	very high	527.5	30	7	NA	NA	NA	NA	5
Pinotin	DEU098_VIVC19994_DEU098-2010-065	2017	9	18.8235	9	very high	605.8	30	3	NA	NA	NA	NA	3
Regent	DEU098_VIVC4572_DEU098-2008-078	2017	5	21.6471	5	medium	776.8	30	5	NA	NA	NA	NA	4
Scheurebe	DEU098_VIVC10818_DEU098-2013-040	2017	5	20.4706	5	medium	581.9	30	9	NA	NA	NA	NA	5
Seibel 7511	DEU098_VIVC11249_DEU098-2003-132	2017	3	22.8235	3	low	1041.9	30	7	NA	NA	NA	NA	NA
Seyve Villard 39-639	DEU098_VIVC11670_DEU098-1987-029	2017	5	20.7059	5	medium	658.2	30	5	NA	NA	NA	NA	NA
Sirius	DEU098_VIVC11833_DEU098-1989-155	2017	7	15.2941	9	very high	717.8	30	5	NA	NA	NA	NA	4
Syrah	DEU098_VIVC11748_DEU098-2000-072	2017	3	18.1176	5	medium	435.4	30	9	NA	NA	NA	NA	NA
Villard Blanc	DEU098_VIVC13081_DEU098-1980-650	2017	1	18.8235	3	low	974.3	30	3	NA	NA	NA	NA	NA
Zweigelt	DEU098_VIVC13484_DEU098-1980-453	2017	7	20	7	high	655.7	30	9	NA	NA	NA	NA	3
Bacchus	DEU098_VIVC851_DEU098-2008-043	2021	3	17.2941	5	medium	501.014	20	9	0.54755	0.31985	0.47155	14.6086	4
Bacchus	DEU098_VIVC851_DEU098-2008-043	2021	3	18.7059	5	medium	504.837	20	7	0.5725	0.3105	0.52605	14.3254	4
Bacchus	DEU098_VIVC851_DEU098-2008-043	2021	3	18.1412	5	medium	534.143	20	7	0.5223	0.25585	0.52865	13.4675	4
Bacchus	DEU098_VIVC851_DEU098-2008-043	2021	3	16.8941	5	medium	520.081	20	9	0.52095	0.27405	0.4943	13.9032	4
Cabernet Sauvignon	DEU098_VIVC1929_DEU098-2000-050	2021	1	18.8235	1	no	849.533	20	3	0.86165	0.56495	0.63215	12.506	2
Cabernet Sauvignon	DEU098_VIVC1929_DEU098-2000-050	2021	1	20.8941	1	no	760.353	20	3	0.9372	0.586	0.7271	11.9756	2
Cabernet Sauvignon	DEU098_VIVC1929_DEU098-2000-050	2021	1	19.1765	1	no	801.546	20	3	0.90905	0.57435	0.6964	11.4119	2
Cabernet Sauvignon	DEU098_VIVC1929_DEU098-2000-050	2021	1	18.3059	3	low	782.356	20	3	0.94035	0.66085	0.64315	11.7887	2
Cabernet Sauvignon	DEU098_VIVC1929_DEU098-2000-050	2021	1	17.7176	3	low	765.308	20	5	0.910667	0.572048	0.68481	12.0965	2
Calardis Blanc	DEU098_VIVC22828_DEU098-2015-050	2021	1	15.5529	3	low	981.063	20	3	1.09195	0.61225	0.92	12.0852	2
Calardis Blanc	DEU098_VIVC22828_DEU098-2015-050	2021	1	16.3529	3	low	859.388	20	3	1.0291	0.6371	0.7889	12.0227	2
Calardis Blanc	DEU098_VIVC22828_DEU098-2015-050	2021	1	16.4	3	low	793.717	20	3	1.0454	0.603	0.85865	12.3407	2
Calardis Blanc	DEU098_VIVC22828_DEU098-2015-050	2021	1	15.7882	3	low	783.063	20	3	0.9321	0.52885	0.78885	12.3241	2
Calardis Musqué	DEU098_VIVC4549_DEU098-1995-070	2021	5	22.0941	5	medium	556.452	20	5	0.73415	0.4107	0.64695	12.5846	NA
Calardis Musqué	DEU098_VIVC4549_DEU098-1995-070	2021	5	18.8	5	medium	645.62	20	7	0.75781	0.454429	0.631524	12.5039	NA
Calardis Musqué	DEU098_VIVC4549_DEU098-1995-070	2021	5	22.3765	5	medium	735.499	20	5	0.67345	0.33775	0.66155	12.6291	NA
Calardis Musqué	DEU098_VIVC4549_DEU098-1995-070	2021	3	15.0824	5	medium	648.659	20	7	0.78135	0.42565	0.69345	12.2076	NA
Calardis Musqué	DEU098_VIVC4549_DEU098-1995-070	2021	7	17.6	9	very high	601.084	20	3	0.72095	0.3949	0.6364	12.058	NA
Morio Muskat	DEU098_VIVC7996_DEU098-2008-066	2021	3	18.7529	3	low	414.36	20	9	0.724684	0.605684	0.405	15.6319	7
Morio Muskat	DEU098_VIVC7996_DEU098-2008-066	2021	3	14.7529	5	medium	423.615	20	9	0.79615	0.72475	0.40705	15.7713	7
Morio Muskat	DEU098_VIVC7996_DEU098-2008-066	2021	5	17.4824	7	high	454.531	20	5	0.77205	0.6578	0.42845	15.7295	7
Morio Muskat	DEU098_VIVC7996_DEU098-2008-066	2021	7	16.8235	9	very high	454.755	20	9	0.77685	0.7065	0.39595	15.8017	7
Morio Muskat	DEU098_VIVC7996_DEU098-2008-066	2021	7	18.2118	9	very high	408.731	20	7	0.787952	0.744	0.382381	15.6299	7
Optima	DEU098_VIVC8791_DEU098-2008-071	2021	7	18.7529	7	high	366.116	20	7	0.661	0.35345	0.6133	NA	6
Optima	DEU098_VIVC8791_DEU098-2008-071	2021	9	24.5412	9	very high	363.156	20	5	0.61285	0.36655	0.50745	NA	6
Optima	DEU098_VIVC8791_DEU098-2008-071	2021	9	21.0588	9	very high	397.013	20	7	0.623	0.34435	0.5516	NA	6
Optima	DEU098_VIVC8791_DEU098-2008-071	2021	9	20.4471	9	very high	381.263	20	7	0.6449	0.34285	0.6041	NA	6
Optima	DEU098_VIVC8791_DEU098-2008-071	2021	9	21.3412	9	very high	401.107	20	5	0.674857	0.395048	0.571905	NA	6
Sauvignon Blanc	DEU098_VIVC10790_DEU098-2000-084	2021	3	19.0588	3	low	483.917	20	7	0.898238	0.719476	0.522524	14.2148	NA
Sauvignon Blanc	DEU098_VIVC10790_DEU098-2000-084	2021	3	19.2471	3	low	539.798	20	7	0.9524	0.6265	0.6461	13.637	NA
Sauvignon Blanc	DEU098_VIVC10790_DEU098-2000-084	2021	5	24.0941	5	medium	547.002	20	9	0.96255	0.83555	0.50885	13.3782	NA
Sauvignon Blanc	DEU098_VIVC10790_DEU098-2000-084	2021	3	17.9765	5	medium	559.091	20	5	0.9665	0.72265	0.59555	12.9887	NA
ZREL, relative berry impedance; TA – texture analysis, TAFORCE – berry skin firmness; TAAREA, whole berry firmness, TAGRAD – berry skin elasticity,MBD, Mean berry diameter; BSA, German Federal Plant Variety Office (Bundessortenamt).
