# Supplementary material for: Towards Sensor-Based Phenotyping of Physical Barriers of Grapes to Improve Resilience to Botrytis Bunch Rot
Source: Front Plant Sci. 2022 Feb 10;12:808365. doi: 10.3389/fpls.2021.808365 (PMC8866247; doi:10.3389/fpls.2021.808365)
Supplement: Supplementary file 6 [file Table_3.XLSX]

## Sheet: Table_S3
Table S. 3
Results of TukeyHSD to investigate the differences between different Botrytis bunch rot groups, berry impedance (ZREL) and grape bunch architecture OIV 204. Further, differences between traditional (Trad), Elite breeding lines (EliteBL) or PiWi-varieties (fungus-resistant varieties) regarding ZREL and berry cuticle thickness (MSCT).
	ZREL			Grape bunch architecture
Group comparison	difference	p		difference	p
low - high	244.277	0.0024659		-3.14286	0.0044166
medium - high	57.4751	0.877412		-0.621849	0.941699
no - high	365.883	5.33e-05		-4.28571	0.0005318
very high - high	-39.7051	0.971712		-1.69048	0.308596
medium - low	-186.802	0.0031032		2.52101	0.0031932
no - low	121.606	0.308728		-1.14286	0.66225
very high - low	-283.982	2.02e-05		1.45238	0.272289
no - medium	308.408	5.03e-05		-3.66387	0.0004128
very high - medium	-97.1803	0.327418		-1.06863	0.536315
very high - no	-405.588	6e-07		2.59524	0.0338268
	ZREL			MSCT
Group comparison	difference	p		difference	p
PiWi - EliteBL	-146.9	0		-0.36	0.0197
Trad - PiWi	-170.56	0		-0.64	0
Trad-EliteBL	-317.54	0		-1.01	0
