# Supplementary material for: Towards Sensor-Based Phenotyping of Physical Barriers of Grapes to Improve Resilience to Botrytis Bunch Rot
Source: Front Plant Sci. 2022 Feb 10;12:808365. doi: 10.3389/fpls.2021.808365 (PMC8866247; doi:10.3389/fpls.2021.808365)
Supplement: Supplementary file 7 [file Table_4.xlsx]

## Sheet: Table_S.4
Table S.4
Pseudo R2 McFadden (R2MCF) of the different models to predict Botrytis bunch rot (BBR) susceptibility.
Data set	Traits for BBR prediction	Pseudo R2McF
Section 3.1 ZREL and BBR	ZREL	0.275
	OIV204	0.243
	Brix	0.086
	ZREL*OIV204	0.434
	ZREL*Brix	0.463
	OIV204*Brix	0.365
	ZREL*OIV204*Brix	0.664
Section 3.3 QTL Analysis	ZREL	0.535
	ZREL*MBD	0.596
	TAAREA*TAFORCE*TAGRAD	0.694
	ZREL*TAAREA*TAFORCE*TAGRAD	0.999
ZREL, Berry impedance; TA, berry texture; MBD, Mean berry diameter; OIV 204, grape bunch density; Brix, berry maturity at harvest.
