# Supplementary material for: Towards Sensor-Based Phenotyping of Physical Barriers of Grapes to Improve Resilience to Botrytis Bunch Rot
Source: Front Plant Sci. 2022 Feb 10;12:808365. doi: 10.3389/fpls.2021.808365 (PMC8866247; doi:10.3389/fpls.2021.808365)
Supplement: Supplementary file 8 [file Table_5.XLSX]

## Sheet: Supplements-Table-3
Table S. 5
Phenotypic data and sampling date that were used for the variety screening (Figure 3A). Mean berry impedance (ZREL) and standard deviation (sd) of ZREL is shown.
Variety	Group	Year	Date of sampling	°Brix	Repetition	ZREL	sd(ZREL)
Bacchus	traditional	2016	2016-09-07	16.4706	WH1	578.467	120.577
Bacchus	traditional	2016			WH2	634.933	106.6
Bacchus	traditional	2017	2017-08-23	18.1176	WH1	581.8	86.4962
Bacchus	traditional	2017			WH2	591.067	127.654
Bacchus	traditional	2018	2018-08-28	16	WH1	685.067	99.9925
Bacchus	traditional	2018			WH2	752.4	81.9772
Cabernet Blanc	PiWi	2016	2016-09-10	14.5882	WH1	840.133	70.2077
Cabernet Blanc	PiWi	2016			WH2	854.667	120.758
Cabernet Blanc	PiWi	2017	2017-08-23	15.7647	WH1	964.733	105.954
Cabernet Blanc	PiWi	2017			WH2	1003.2	128.275
Cabernet Blanc	PiWi	2018	2018-09-11	22.3529	WH1	855.6	101.068
Cabernet Blanc	PiWi	2018			WH2	793.467	102.911
Cabernet Blanc	PiWi	2018			WH3	808.867	85.2927
Cabernet Cortis	PiWi	2016	2016-08-14	15.2941	WH1	738.467	138.089
Cabernet Cortis	PiWi	2016			WH2	724.933	147.998
Cabernet Cortis	PiWi	2017	2017-08-23	20.7059	WH1	642	128.012
Cabernet Cortis	PiWi	2017			WH2	663.333	84.3637
Cabernet Cortis	PiWi	2018	2018-08-09	18.1176	WH1	864.067	100.217
Cabernet Cortis	PiWi	2018			WH2	890.933	123.131
Cabernet Franc	traditional	2017	2017-09-19	17.4118	WH1	677.667	96.3733
Cabernet Franc	traditional	2017			WH2	774.867	98.344
Cabernet Franc	traditional	2018	2018-08-21	16.9412	WH1	869.133	80.7942
Cabernet Franc	traditional	2018			WH2	897.467	94.1942
Cabernet Franc	traditional	2019	2019-09-13	18.5882	WH1	519.5	31.6693
Cabernet Franc	traditional	2019			WH2	607.4	46.6767
Cabernet Sauvignon	traditional	2016	2016-09-17	16.7059	WH1	805.2	118.284
Cabernet Sauvignon	traditional	2016			WH2	828.867	90.1212
Cabernet Sauvignon	traditional	2017	2017-09-05	17.4118	WH1	818	77.7974
Cabernet Sauvignon	traditional	2017			WH2	801.933	114.672
Cabernet Sauvignon	traditional	2018	2018-08-15	17.1765	WH1	882.783	115.001
Cabernet Sauvignon	traditional	2018			WH2	918.537	93.043
Cabertin	PiWi	2017	2017-08-23	19.2941	WH1	817.2	72.2003
Cabertin	PiWi	2017			WH2	875	115.34
Cabertin	PiWi	2018	2018-08-15	19.7647	WH1	1069	53.6976
Cabertin	PiWi	2018			WH2	1067.87	66.095
Cabertin	PiWi	2019	2019-09-04	16.9412	WH1	879.4	89.9348
Cabertin	PiWi	2019			WH2	1106.5	103.44
Calardis Blanc	PiWi	2016	2016-09-17	16.7059	WH1	948.8	128.725
Calardis Blanc	PiWi	2016			WH2	934.8	215.941
Calardis Blanc	PiWi	2017	2017-08-30	15.7647	WH1	897.267	108.961
Calardis Blanc	PiWi	2017			WH2	963.4	117.276
Calardis Blanc	PiWi	2018	2018-08-21	16.7059	WH1	1009.86	76.8072
Calardis Blanc	PiWi	2018			WH2	1057.22	104.566
Calardis Musqué	PiWi	2016	2016-09-10	18.3529	WH1	751.933	123.634
Calardis Musqué	PiWi	2016			WH2	815.2	144.678
Calardis Musqué	PiWi	2017	2017-08-23	17.1765	WH1	845.867	114.64
Calardis Musqué	PiWi	2017			WH2	793.933	108.605
Calardis Musqué	PiWi	2018	2018-08-15	17.1765	WH1	851.481	133.748
Calardis Musqué	PiWi	2018			WH2	998.565	133.412
Chardonnay	traditional	2016	2016-09-17	18.5882	WH1	584.333	76.4813
Chardonnay	traditional	2016			WH2	614.6	62.3043
Chardonnay	traditional	2017	2017-08-23	18.1176	WH1	512	63.7215
Chardonnay	traditional	2017			WH2	572.2	72.1122
Chardonnay	traditional	2018	2018-08-15	17.1765	WH1	643.8	61.8018
Chardonnay	traditional	2018			WH2	658.733	100.568
Dakapo	traditional	2016	2016-09-09	16.9412	WH1	661.133	112.725
Dakapo	traditional	2016			WH2	683.8	131.326
Dakapo	traditional	2017	23.08./08.09.2017	14.8235	WH1	610.3	83.4891
Dakapo	traditional	2017		18.8235	WH2	552.4	135.307
Dakapo	traditional	2018	2018-08-21	17.8824	WH1	684.515	71.4346
Dakapo	traditional	2018			WH2	636.193	49.5921
Diana	traditional	2016	2016-09-09	15.0588	WH1	661.467	55.6094
Diana	traditional	2016			WH2	668.533	94.5046
Diana	traditional	2017	2017-08-23	18.1176	WH1	602.267	75.6595
Diana	traditional	2017			WH2	598.4	61.2953
Diana	traditional	2018	2018-08-16	16	WH1	650.2	60.4308
Diana	traditional	2018			WH2	662	68.5044
Felicia	PiWi	2016	2016-09-02	16.7059	WH1	757.067	95.4018
Felicia	PiWi	2016			WH2	721.133	151.358
Felicia	PiWi	2017	2017-08-23	19.0588	WH1	565.933	80.7558
Felicia	PiWi	2017			WH2	594.867	54.4333
Felicia	PiWi	2018	2018-08-15	17.6471	WH1	636	85.9701
Felicia	PiWi	2018			WH2	729.067	97.3091
Lemberger	traditional	2016	2016-09-10	17.1765	WH1	657.733	106.8
Lemberger	traditional	2016			WH2	692.667	129.61
Lemberger	traditional	2017	2017-09-05	17.1765	WH1	696.333	110.027
Lemberger	traditional	2017			WH2	694.533	103.195
Lemberger	traditional	2018	2018-08-16	16.9412	WH1	789.667	102.343
Lemberger	traditional	2018			WH2	750.333	98.7245
Merlot	traditional	2017	2017-08-30	18.5882	WH1	784.067	82.8798
Merlot	traditional	2017			WH2	821.467	82.3224
Merlot	traditional	2018	2018-08-15	15.2941	WH1	759.933	92.2276
Merlot	traditional	2018			WH2	787.8	77.4848
Merlot	traditional	2020	2020-09-04	16.7059	WH1	886.2	129.553
Merlot	traditional	2020			WH2	809.667	113.891
Morio Muskat	traditional	2017	30.08./08.09.2017	16.4706	WH1	440.633	44.1186
Morio Muskat	traditional	2017			WH2	477.433	83.159
Morio Muskat	traditional	2018	2018-08-21	16.2353	WH1	426.139	53.3203
Morio Muskat	traditional	2018			WH2	405.497	40.9556
Morio Muskat	traditional	2020	2020-09-03	16.7059	WH1	458.867	35.0568
Morio Muskat	traditional	2020			WH2	463.733	63.3048
Norton	resistant accession	2017	2017-09-07	21.8824	WH1	1124.86	124.419
Norton	resistant accession	2017			WH2	1106.85	97.5729
Norton	resistant accession	2018	2018-09-18	23.5294	WH1	1241.7	114.321
Norton	resistant accession	2018			WH2	1242.4	160.179
Norton	resistant accession	2018			WH3	1322.8	141.21
Norton	resistant accession	2020	2020-09-18	19.5294	WH1	1333	119.73
Norton	resistant accession	2020			WH2	1385.3	114.01
Norton	resistant accession	2020			WH3	1308.6	117.882
Optima	traditional	2016	2016-09-07	14.8235	WH1	575.733	138.519
Optima	traditional	2016			WH2	653.733	131.37
Optima	traditional	2017	2017-08-23	18.5882	WH1	470.667	79.0864
Optima	traditional	2017			WH2	513.067	114.794
Optima	traditional	2018	2018-08-21	17.8824	WH1	513.4	93.9079
Optima	traditional	2018			WH2	575	79.9178
Orion	PiWi	2016	2016-09-17	16.9412	WH1	482.133	81.8525
Orion	PiWi	2016			WH2	503.533	102.947
Orion	PiWi	2017	2017-09-05	16	WH1	523.133	99.9728
Orion	PiWi	2017			WH2	531.846	77.2764
Orion	PiWi	2018	2018-08-21	16.9412	WH1	731.267	96.5605
Orion	PiWi	2018			WH2	708.867	95.8346
Pinotin	PiWi	2017	2017-08-23	17.1765	WH1	607.467	71.6996
Pinotin	PiWi	2017			WH2	604	83.4168
Pinotin	PiWi	2018	2018-08-21	16.7059	WH1	839.4	85.4449
Pinotin	PiWi	2018			WH2	827.4	89.1105
Pinotin	PiWi	2019	2019-09-13	14.5882	WH1	479	33.6155
Pinotin	PiWi	2019			WH2	582.8	45.3965
Regent	PiWi	2016	2016-09-07	16.7059	WH1	770.467	67.2297
Regent	PiWi	2016			WH2	818.333	114.933
Regent	PiWi	2017	2017-08-23	18.3529	WH1	755.133	52.7188
Regent	PiWi	2017			WH2	798.333	112.393
Regent	PiWi	2018	2018-08-15	18.1176	WH1	796.667	70.2126
Regent	PiWi	2018			WH2	855.4	114.438
Riesling	traditional	2016	2016-09-21	17.4118	WH1	732.533	82.7128
Riesling	traditional	2016			WH2	798.2	134.083
Riesling	traditional	2017	2017-09-08	16.9412	WH1	656.467	66.1134
Riesling	traditional	2017			WH2	510.467	74.6294
Riesling	traditional	2018	2018-08-28	18.5882	WH1	746.084	66.9383
Riesling	traditional	2018			WH2	730.449	73.8128
Sauvignon Blanc	traditional	2016	2016-09-17	16.4706	WH1	613.267	73.066
Sauvignon Blanc	traditional	2016			WH2	644.6	74.5834
Sauvignon Blanc	traditional	2017	2017-09-08	17.8824	WH1	607.333	71.4969
Sauvignon Blanc	traditional	2017			WH2	543.933	51.2242
Sauvignon Blanc	traditional	2018	09.08./11.09.2018	14.8235	WH1	638.774	93.6288
Sauvignon Blanc	traditional	2018			WH2	611.017	109.719
Sauvignon Blanc	traditional	2018			WH3	563.667	126.27
Seibel 7511	resistant accession	2016	2016-08-30	14.8235	WH1	977.267	116.167
Seibel 7511	resistant accession	2016			WH2	994.867	102.172
Seibel 7511	resistant accession	2017	2017-08-30	18.1176	WH1	1042.47	79.2319
Seibel 7511	resistant accession	2017			WH2	1041.47	103.572
Seibel 7511	resistant accession	2018	2018-08-16	16.4706	WH1	1115.55	74.875
Seibel 7511	resistant accession	2018			WH2	1154.48	72.3594
Seyval	resistant accession	2016	2016-09-10	15.7647	WH1	792.4	91.3766
Seyval	resistant accession	2016			WH2	846.067	85.9846
Seyval	resistant accession	2017	2017-09-19	17.1765	WH1	817.333	89.1705
Seyval	resistant accession	2017			WH2	828	84.2213
Seyval	resistant accession	2018	2018-08-21	17.4118	WH1	1002.2	96.3514
Seyval	resistant accession	2018			WH2	979	117.273
Villard Blanc	resistant accession	2016	2016-09-22	16.4706	WH1	787.667	126.374
Villard Blanc	resistant accession	2016			WH2	835.733	132.74
Villard Blanc	resistant accession	2017	2017-09-05	16.9412	WH1	1006.4	108.712
Villard Blanc	resistant accession	2017			WH2	942.133	170.442
Villard Blanc	resistant accession	2018	2018-08-28	16.7059	WH1	973.533	147.978
Villard Blanc	resistant accession	2018			WH2	926.933	100.374
Villaris	PiWi	2016	2016-09-02	16	WH1	828.2	60.9077
Villaris	PiWi	2016			WH2	883.6	76.4982
Villaris	PiWi	2017	2017-08-30	16.4706	WH1	722.533	40.6586
Villaris	PiWi	2017			WH2	783.333	73.6397
Villaris	PiWi	2018	2018-08-15	17.6471	WH1	845.733	77.2357
Villaris	PiWi	2018			WH2	852.2	85.3532
