# Supplementary material for: Towards Sensor-Based Phenotyping of Physical Barriers of Grapes to Improve Resilience to Botrytis Bunch Rot
Source: Front Plant Sci. 2022 Feb 10;12:808365. doi: 10.3389/fpls.2021.808365 (PMC8866247; doi:10.3389/fpls.2021.808365)
Supplement: Supplementary file 9 [file Table_6.XLSX]

## Sheet: Table S.6
Table S. 6
Comparison of the mean ZREL values of the 25 investigated genotypes. Significant differences are labeled in light green (p=0.05-0.01) and dark green (p<0.01).
	Bacchus	Cabernet Blanc	Cabernet Cortis	Cabernet Franc	Cabernet Sauvignon	Cabertin	Calardis Blanc	Calardis Musqué	Chardonnay	Dakapo	Diana	Felicia	Lemberger	Merlot	Morio Muskat	Norton	Optima	Orion	Pinotin	Regent	Riesling	Sauvignon Blanc	Seibel 7511	Seyval	Villard Blanc
Cabernet Blanc	0.00022	-	-	-	-	-	-	-	-	-	-	-	-	-	-	-	-	-	-	-	-	-	-	-	-
Cabernet Cortis	1	1	-	-	-	-	-	-	-	-	-	-	-	-	-	-	-	-	-	-	-	-	-	-	-
Cabernet Franc	1	0.3976	1	-	-	-	-	-	-	-	-	-	-	-	-	-	-	-	-	-	-	-	-	-	-
Cabernet Sauvignon	0.00851	1	1	1	-	-	-	-	-	-	-	-	-	-	-	-	-	-	-	-	-	-	-	-	-
Cabertin	2.9e-08	1	0.00361	0.00024	1	-	-	-	-	-	-	-	-	-	-	-	-	-	-	-	-	-	-	-	-
Calardis Blanc	3.1e-08	1	0.00381	0.00026	1	1	-	-	-	-	-	-	-	-	-	-	-	-	-	-	-	-	-	-	-
Calardis Musqué	0.00832	1	1	1	1	1	1	-	-	-	-	-	-	-	-	-	-	-	-	-	-	-	-	-	-
Chardonnay	1	3.6e-06	0.38018	1	0.00024	3.2e-10	3.4e-10	0.00023	-	-	-	-	-	-	-	-	-	-	-	-	-	-	-	-	-
Dakapo	1	0.00023	1	1	0.00908	3.2e-08	3.4e-08	0.00887	1	-	-	-	-	-	-	-	-	-	-	-	-	-	-	-	-
Diana	1	0.0003	1	1	0.01114	4.1e-08	4.4e-08	0.01089	1	1	-	-	-	-	-	-	-	-	-	-	-	-	-	-	-
Felicia	1	0.00373	1	1	0.09571	7.7e-07	8.2e-07	0.09372	1	1	1	-	-	-	-	-	-	-	-	-	-	-	-	-	-
Lemberger	1	0.17802	1	1	1	8.6e-05	9.1e-05	1	1	1	1	1	-	-	-	-	-	-	-	-	-	-	-	-	-
Merlot	0.13244	1	1	1	1	0.27389	0.28597	1	0.0054	0.14022	0.16781	1	1	-	-	-	-	-	-	-	-	-	-	-	-
Morio Muskat	0.02577	4.9e-14	3.7e-07	8.3e-06	1.6e-11	2e-16	2e-16	1.5e-11	0.5061	0.02422	0.01987	0.00199	2.5e-05	8.8e-10	-	-	-	-	-	-	-	-	-	-	-
Norton	2e-16	3.9e-13	2e-16	2e-16	5.5e-14	3.6e-07	3.3e-07	5.7e-14	2e-16	2e-16	2e-16	2e-16	2e-16	6.1e-16	2e-16	-	-	-	-	-	-	-	-	-	-
Optima	1	1.8e-08	0.00973	0.10432	2.1e-06	1.2e-12	1.3e-12	2e-06	1	1	1	1	0.23202	6.8e-05	1	2e-16	-	-	-	-	-	-	-	-	-
Orion	1	5.3e-07	0.1063	0.86932	4.4e-05	4.1e-11	4.4e-11	4.3e-05	1	1	1	1	1	0.00115	1	2e-16	1	-	-	-	-	-	-	-	-
Pinotin	1	0.00139	1	1	0.04179	2.4e-07	2.6e-07	0.04089	1	1	1	1	1	0.53157	0.00508	2e-16	1	1	-	-	-	-	-	-	-
Regent	0.25874	1	1	1	1	0.14052	0.14697	1	0.01174	0.27334	0.32484	1	1	1	2.5e-09	2e-16	0.00017	0.00261	0.98088	-	-	-	-	-	-
Riesling	1	0.04331	1	1	0.729	1.5e-05	1.6e-05	0.71568	1	1	1	1	1	1	0.00014	2e-16	0.80154	1	1	1	-	-	-	-	-
Sauvignon Blanc	1	2e-06	0.37825	1	0.00017	1.2e-10	1.3e-10	0.00017	1	1	1	1	1	0.0045	0.22335	2e-16	1	1	1	0.01012	1	-	-	-	-
Seibel 7511	1.5e-12	0.03895	8.9e-07	3.6e-08	0.00486	1	1	0.00498	1.2e-14	1.6e-12	2.2e-12	5.3e-11	1.1e-08	0.00021	2e-16	0.00285	2e-16	1.4e-15	1.5e-11	8.8e-05	1.4e-09	3e-15	-	-	-
Seyval	0.00037	1	1	0.47456	1	1	1	1	7.6e-06	0.0004	0.0005	0.0056	0.22086	1	2.4e-13	4.9e-12	4.9e-08	1.2e-06	0.0022	1	0.05759	4.7e-06	0.08443	-	-
Villard Blanc	1.3e-05	1	0.33575	0.03608	1	1	1	1	2e-07	1.4e-05	1.8e-05	0.00024	0.01498	1	3.6e-15	3.8e-10	9.9e-10	2.9e-08	8.8e-05	1	0.00326	1e-07	0.98668	1	-
Villaris	0.05681	1	1	1	1	0.59356	0.6184	1	0.00204	0.0603	0.07276	0.51688	1	1	2.4e-10	2.6e-15	2.3e-05	0.00041	0.24387	1	1	0.00163	0.0006	1	1
