# Supplementary material for: Towards Sensor-Based Phenotyping of Physical Barriers of Grapes to Improve Resilience to Botrytis Bunch Rot
Source: Front Plant Sci. 2022 Feb 10;12:808365. doi: 10.3389/fpls.2021.808365 (PMC8866247; doi:10.3389/fpls.2021.808365)
Supplement: Supplementary file 10 [file Table_7.xlsx]

## Sheet: Table_S.7
Table S.7
Phenotypic data of the investigated varieties that were used to investigate the correlation between individual berry skin traits.
Variety		Date of sampling	berry sugar content [°Brix]	ZREL	TAFORCE	TAAREA	TAGRAD	MSCT [µm]	MSBST [µm]	Field classification of Botrytis bunch rot
Bacchus		2018-08-28	16	720.377	0.557	0.292	0.4945	4.06942	93.7736
Cabernet Blanc		2018-09-11	22.3529	833	0.787	0.606	0.463	5.18139	79.8639
Cabernet Cortis		2018-08-09	18.1176	866.257	0.5895	0.381	0.4375	4.03139	103.033
Cabernet Franc		2018-08-21	16.9412	879.13	0.9595	0.803	0.5395	3.80167	100.24
Cabernet Sauvignon		2018-08-15	17.1765	910.896	0.8495	0.5455	0.6175	4.43833	99.295
Cabertin		2018-08-15	19.7647	1075.02	0.7245	0.4205	0.5805	5.135	89.4383
Calardis Blanc		2018-08-21	16.7059	1028.51	0.969	0.635	0.6685	4.4125	104.886
Calardis Musqué		2018-08-15	17.1765	958.685	0.509	0.2325	0.509	4.05583	77.7358
Chardonnay		2018-08-15	17.1765	646.618	0.687	0.52	0.419	4.18246	82.9734
Dakapo		2018-08-21	17.8824	668.318	0.919	0.5855	0.6495	4.21917	106.268
Diana		2018-08-16	16	649.033	0.5815	0.382	0.413	4.0875	80.72
Felicia		2018-08-15	17.6471	680.799	0.6845	0.3925	0.5965	5.41734	75.4367
Lemberger		2018-08-16	16.9412	754.516	0.8765	0.5535	0.617	3.835	115.137
Merlot		2018-08-15	15.2941	771.344	1.04	0.8505	0.569	4.10667	81.0525
Morio Muskat		2018-08-21	16.2353	412.699	0.777	0.6535	0.434	3.95792	82.3983
Norton		2018-09-18	23.5294	1285	0.6515	0.5605	0.305	9.21528	99.4414
Optima		2018-08-21	17.8824	540.169	0.513	0.274	0.47	4.26417	86.7925
Orion		2018-08-21	16.9412	732.256	0.733	0.367	0.724	3.8475	77.6825
Pinotin		2018-08-21	16.7059	837.83	0.678	0.3405	0.6395	3.83833	65.9633
Regent		2018-08-15	18.1176	824.299	0.7185	0.4285	0.555	4.48993	74.3714
Riesling		2018-08-28	18.5882	749.693	0.7825	0.614	0.4685	4.96673	103.029
Sauvignon Blanc		2018-08-09	14.8235	677.754	0.804	0.5725	0.527	4.17694	100.065
Sauvignon Blanc		2018-09-11	22.8235	560	0.716	0.549	0.396	4.17559	84.6753
Seibel 7511*		2018-08-16	16.4706	1157.02	0.8065	0.457	0.6665	7.31	101.328
Seyval		2018-08-21	17.4118	992.103	0.6075	0.4075	0.4225	4.68583	97.4825
Villard Blanc		2018-08-28	16.7059	949.333	0.834	0.5675	0.5925	5.97333	103.733
Villaris		2018-08-15	17.6471	862.694	0.526	0.1855	0.7355	5.17867	87.8888
Cabernet Blanc		2018-09-18	25.6471	870.114	0.797	0.6365	0.4605	4.50167	90.6267
Cabernet Sauvignon		2018-09-18	22.3529	742.5	0.831	0.7605	0.4825	4.05833	92.9975
Calardis Blanc		2018-08-07	6.35294	832.566	0.9495	0.6625	0.5965	4.51963	90.5436
Calardis Blanc		2018-09-18	21.8824	744.5	0.9325	0.6665	0.6225	4.555	98.8133
Calardis Musqué		2018-09-11	24.2353	721	0.613	0.461	0.372	4.93583	89.8808
Dakapo		2018-08-07	14.1176	569.072	1.119	0.849	0.6565	4.24561	96.1433
Dakapo		2018-09-18	23.5294	583.828	1.004	1.0735	0.3965	4.19167	103.467
Morio Muskat		2018-08-07	12.2353	432.061	0.882	0.694	0.464	3.79453	82.5263
Morio Muskat		2018-09-11	19.0588	391.5	0.6755	0.7055	0.2855	4.03417	78.6917
Riesling		2018-09-11	20.2353	589.666	0.7255	0.629	0.4235	4.93083	90.1033
Riesling		2018-09-18	21.1765	620.5	0.598	0.4635	0.37	4.7025	97.8267
Seibel 7511		2018-09-18	27.2941	831.5	0.679	0.483	0.3995	7.74083	87.2258
Sauvignon Blanc		2018-08-07	12.9412	626.997	0.7825	0.527	0.544	4.35596	97.3784
Sauvignon Blanc		2018-09-18	24.2353	632.618	0.634	0.4825	0.4015	4.07917	85.7333
Optima		2021-09-03	17.8824	363.156	0.61285	0.36655	0.50745			9
Optima		2021-09-03	17.5529	397.013	0.623	0.34435	0.5516			9
Optima		2021-09-03	16.8706	381.263	0.6449	0.34285	0.6041			9
Optima		2021-09-03	18.0235	401.107	0.674857	0.395048	0.571905			9
Optima		2021-09-03	18	366.116	0.661	0.35345	0.6133			7
Bacchus		2021-09-09	16.4471	501.014	0.54755	0.31985	0.47155			5
Bacchus		2021-09-09	18.4706	504.837	0.5725	0.3105	0.52605			5
Bacchus		2021-09-09	17.6706	534.143	0.5223	0.25585	0.52865			5
Bacchus		2021-09-09	16.4941	520.081	0.52095	0.27405	0.4943			5
Calardis Musqué		2021-09-03	17.4824	556.452	0.73415	0.4107	0.64695			5
Calardis Musqué		2021-09-03	15.2941	601.084	0.72095	0.3949	0.6364			9
Calardis Musqué		2021-09-03	14.2824	645.62	0.75781	0.454429	0.631524			5
Calardis Musqué		2021-09-03	15.1059	735.499	0.67345	0.33775	0.66155			5
Calardis Musqué		2021-09-03	13.3412	648.659	0.78135	0.42565	0.69345			5
Calardis Blanc		23.09.2021	14	981.063	1.09195	0.61225	0.92			3
Calardis Blanc		23.09.2021	14.8471	859.388	1.0291	0.6371	0.7889			3
Calardis Blanc		23.09.2021	15.2706	793.717	1.0454	0.603	0.85865			3
Calardis Blanc		23.09.2021	12.8706	783.063	0.9321	0.52885	0.78885			3
Sauvignon Blanc		2021-09-14	18.1882	547.002	0.96255	0.83555	0.50885			5
Sauvignon Blanc		2021-09-14	19.1059	483.917	0.898238	0.719476	0.522524			3
Sauvignon Blanc		2021-09-14	14.7059	559.091	0.9665	0.72265	0.59555			5
Sauvignon Blanc		2021-09-14	12.8941	539.798	0.9524	0.6265	0.6461			3
Morio Muskat		23.09.2021	14.7529	423.615	0.79615	0.72475	0.40705			5
Morio Muskat		23.09.2021	18.7529	414.36	0.724684	0.605684	0.405			3
Morio Muskat		23.09.2021	17.4824	454.531	0.77205	0.6578	0.42845			7
Morio Muskat		23.09.2021	16.8235	454.755	0.77685	0.7065	0.39595			9
Morio Muskat		23.09.2021	18.2118	408.731	0.787952	0.744	0.382381			9
Cabernet Sauvignon		23.09.2021	16.7529	849.533	0.86165	0.56495	0.63215			1
Cabernet Sauvignon		23.09.2021	16.0941	782.356	0.94035	0.66085	0.64315			3
Cabernet Sauvignon		23.09.2021	16.8	760.353	0.9372	0.586	0.7271			1
Cabernet Sauvignon		23.09.2021	18.2118	765.308	0.910667	0.572048	0.68481			3
Cabernet Sauvignon		23.09.2021	17.7647	801.546	0.90905	0.57435	0.6964			1
ZREL - relative berry impedance; TA, texture analysis; TAFORCE, berry skin firmness; TAAREA, whole berry firmness; TAGRAD, berry skin elasticity; MSCT, microscopic cuticle thickness; MSBST, microscopic berry skin thickness.
