# Supplementary material for: Towards Sensor-Based Phenotyping of Physical Barriers of Grapes to Improve Resilience to Botrytis Bunch Rot
Source: Front Plant Sci. 2022 Feb 10;12:808365. doi: 10.3389/fpls.2021.808365 (PMC8866247; doi:10.3389/fpls.2021.808365)
Supplement: Supplementary file 11 [file Table_8.xlsx]

## Sheet: Table_S.8
Table S. 8
Phenotypic data of the investigated traditional (Trad), PiWi (fungus-resistant) varieties and elite breeding lines (EliteBL) regarding berry impedance (ZREL), cuticle thickness (MSCT) and berry skin thickness (MSBST).
Variety	Year	Sampling Date	Sugar [°Brix]	Group	ZREL	MSCT [µm]	MSBST [µm]
Sauvignon Blanc	2018	2018-08-07	14.8235	Trad	616.6	4.2	83.1
Cabernet Cortis	2018	2018-08-09	18.1176	PiWi	877.5	4	103.03
Cabertin	2018	2018-08-15	19.7647	PiWi	1068.4	5.1	89.44
Calardis Musque	2018	2018-08-15	17.1765	PiWi	720.8	4.9	87.9
Felicia	2018	2018-08-15	17.6471	PiWi	680.8	5.4	75.4
Regent	2018	2018-08-15	18.1176	PiWi	824.3	4.5	74.4
Villaris	2018	2018-08-15	17.6471	PiWi	862.7	5.2	87.9
Cabernet Sauvignon	2018	2018-08-15	17.1765	Trad	761.1	4.1	96
Chardonnay	2018	2018-08-15	17.1765	Trad	646.6	4.2	83
Dornfelder	2018	2018-08-15	17.7882	Trad	713.5	3.9	86.77
Merlot	2018	2018-08-15	15.2941	Trad	773.9	4.1	81.05
Pinot Blanc	2018	2018-08-15	17.7882	Trad	652.7	4.6	88.89
Pinot Noir	2018	2018-08-15	18.3529	Trad	684.2	4.1	91.35
Pinot Noir Précoce	2018	2018-08-15	19.2706	Trad	678	4.6	78.59
Johanniter	2018	2018-08-16	17.0588	PiWi	1046.9	5	95.02
Diana	2018	2018-08-16	16	Trad	656.1	4.1	80.72
Jubiläumsrebe	2018	2018-08-16	17.8824	Trad	622.6	3.4	87.62
Lemberger	2018	2018-08-16	16.9412	Trad	770	3.8	115.14
St Laurent	2018	2018-08-16	13.1765	Trad	618.9	4.1	90.56
Calardis Blanc	2018	2018-08-21	16.7059	PiWi	767.2	4.5	101.2
Orion	2018	2018-08-21	16.9412	PiWi	720.1	3.9	77.68
Pinotin	2018	2018-08-21	16.7059	PiWi	833.4	3.8	65.96
Blauer Portugieser	2018	2018-08-21	16.2353	Trad	556.7	3.6	77.86
Cabernet Franc	2018	2018-08-21	16.9412	Trad	883.3	3.8	100.24
Cabernet Jura	2018	2018-08-21	16	Trad	816.7	5	95.19
Dakapo	2018	2018-08-21	17.8824	Trad	583.8	4.2	104.1
Morio Muskat	2018	2018-08-21	16.2353	Trad	377.6	3.9	80.9
Müller Thurgau	2018	2018-08-21	17.4118	Trad	637.7	3.7	78.12
Optima	2018	2018-08-21	17.8824	Trad	544.2	4.3	86.79
Scheurebe	2018	2018-08-21	16.7059	Trad	628.1	3.7	87.03
Syrah	2018	2018-08-21	16.4706	Trad	604.8	4.7	92.2
Bacchus	2018	2018-08-28	16	Trad	718.7	4.1	93.57
Riesling	2018	2018-08-28	18.5882	Trad	603.4	4.8	93.9
Silvaner	2018	2018-08-28	17.1765	Trad	611.3	3.8	89.84
Sirius	2018	2018-09-04	16.8235	PiWi	841.7	4.8	72.86
Cabernet Blanc	2018	2018-09-18	22.3529	PiWi	853.7	4.8	84.2
BL2011-005-0002	2018	2018-09-26	27.2941	EliteBL	1028.1	4.9	90.65
BL2011-015-0001	2018	2018-09-26	23.0588	EliteBL	731.5	4.6	79.73
BL2011-021-0002	2018	2018-09-26	20.9412	EliteBL	1109.2	5.8	99.08
BL2011-021-0008	2018	2018-09-26	NA	EliteBL	826.3	5.3	77.97
BL2011-031-0001	2018	2018-09-26	20.9412	EliteBL	976.3	5.2	85.43
BL2011-031-0005	2018	2018-09-26	NA	EliteBL	852.3	5.9	80.42
BL2011-033-0002	2018	2018-09-26	17.6471	EliteBL	906.8	5.8	86.63
BL2011-039-0001	2018	2018-09-26	20.7059	EliteBL	1190.9	5.6	83.17
BL2011-039-5021	2018	2018-09-26	NA	EliteBL	1006.8	5.1	81.79
BL2011-040-0001	2018	2018-09-26	22.3529	EliteBL	1054	5.9	86.18
BL2011-041-0003	2018	2018-09-26	19.7647	EliteBL	1044.8	4.4	84.44
BL2011-041-0018	2018	2018-09-26	17.4118	EliteBL	1032.8	5.7	85.38
BL2011-041-5006	2018	2018-09-26	NA	EliteBL	1034.1	4.9	85.14
BL2011-041-5011	2018	2018-09-26	NA	EliteBL	1054.3	4.7	80.98
BL2011-041-5060	2018	2018-09-26	NA	EliteBL	1152.6	5	78.98
BL2011-043-0001	2018	2018-09-26	15.0588	EliteBL	1082.9	5.4	78.86
BL2011-044-0002	2018	2018-09-26	17.8824	EliteBL	1113.4	5.5	89.69
BL2011-049-0001	2018	2018-09-26	21.6471	EliteBL	978.7	4.8	74.74
BL2011-073-5005	2018	2018-09-26	NA	EliteBL	1101	4.9	81.17
BL2011-075-5037	2018	2018-09-26	NA	EliteBL	1153.4	4.8	85.65
BL2011-081-0002	2018	2018-09-26	15.5294	EliteBL	1070.8	4.5	73.39
BL2012-049-5079	2018	2018-09-26	21.6471	EliteBL	942.8	5.6	102.88
BL2012-054-5081	2018	2018-09-26	NA	EliteBL	1013	5.5	83.98
BL2000-305-0101	2019	2019-08-30	16.2588	EliteBL	1056.2	5.1	70.51
BL2001-008-0001	2019	2019-08-30	15.7647	EliteBL	1100	5.6	83.38
BL2001-041-0003	2019	2019-08-30	25.5294	EliteBL	929.1	4.9	72.67
BL2001-041-0004	2019	2019-08-30	21.9529	EliteBL	690.1	5.1	73.91
BL2004-043-0010	2019	2019-08-30	19.6471	EliteBL	864.5	5.1	79.91
BL2004-043-0013	2019	2019-08-30	17.7569	EliteBL	783.2	5.4	81.08
BL2004-043-0015	2019	2019-08-30	17.1765	EliteBL	636	5.6	95.67
BL2004-043-0021	2019	2019-08-30	16.3529	EliteBL	833	5	71.69
BL2004-043-0024	2019	2019-08-30	18.5882	EliteBL	648.9	5.5	91.1
BL2004-043-0028	2019	2019-08-30	17.7882	EliteBL	794.6	5.4	81.03
BL2004-060-0001	2019	2019-08-30	15.5765	EliteBL	922.9	6.1	73.3
BL2004-060-0002	2019	2019-08-30	19.9059	EliteBL	919.5	5.1	82.13
BL2008-069-0002	2019	2019-08-30	18.2118	EliteBL	795.3	4.9	79.46
BL2010-011-0001	2019	2019-08-30	21.6471	EliteBL	775.8	5.1	74.7
BL2010-011-0012	2019	2019-08-30	19.6235	EliteBL	906.6	4.4	71.12
BL2011-003-0021	2019	2019-08-30	20.9412	EliteBL	676.2	6.1	81.41
Artaban	2019	2019-08-30	20.5176	PiWi	664.6	4.5	69.73
Calardis Blanc	2019	2019-08-30	18.3059	PiWi	856.5	5.1	94.93
Calardis Musque	2019	2019-08-30	17.4118	PiWi	779.6	5	61.95
Divico	2019	2019-08-30	21.6471	PiWi	730.2	4.9	98.39
Sauvignac (Cal6-04)	2019	2019-08-30	23.5765	PiWi	811.6	4.7	84.17
Cabernet Blanc	2019	2019-09-04	12.9412	PiWi	881.2	4.9	75.85
Cabertin	2019	2019-09-04	17.0353	PiWi	993.1	5.5	71.22
Cabernet Sauvignon	2019	2019-09-04	17.7647	Trad	798.8	4.3	88.33
Dakapo	2019	2019-09-04	17.2706	Trad	512.1	4.8	92.15
Morio Muskat	2019	2019-09-04	16.5882	Trad	438	3.9	72.16
Sauvignon Blanc	2019	2019-09-04	16.5412	Trad	506	4.6	75.39
Felicia	2019	2019-09-11	22.1412	PiWi	539.8	6.3	90.6
Regent	2019	2019-09-11	21.1412	PiWi	691.3	5	91.1
Villaris	2019	2019-09-11	20.0706	PiWi	739.1	6.2	87.9
Chardonnay	2019	2019-09-11	21.6647	Trad	608.9	5.2	67.2
Pinotin	2019	2019-09-13	14.9882	PiWi	530.9	4.1	79.17
Cabernet Cubin	2019	2019-09-13	18.1882	Trad	571.1	4.8	90.4
Cabernet Franc	2019	2019-09-13	18.5882	Trad	563.6	4.3	86.02
Heunisch Weiß	2019	2019-09-13	15.0588	Trad	480.1	4	87.93
Lemberger	2019	2019-09-13	19.6	Trad	556.8	4.2	100.16
Zimmettraube	2019	2019-09-13	20.0706	Trad	467.9	3.8	95.9
Riesling	2019	2019-09-18	21.0176	Trad	637.8	5.3	78.4
