# Supplementary material for: Towards Sensor-Based Phenotyping of Physical Barriers of Grapes to Improve Resilience to Botrytis Bunch Rot
Source: Front Plant Sci. 2022 Feb 10;12:808365. doi: 10.3389/fpls.2021.808365 (PMC8866247; doi:10.3389/fpls.2021.808365)
Supplement: Supplementary file 12 [file Table_9.xlsx]

## Sheet: Table_S.9
			Table S.9
			Quantitative Trait Loci (QTL) using Interval Mapping (IM) and 'Dakapo' x 'Cabernet Sauvignon' F1 progeny
MapQTL project	TRAIT-ID		Replicate	Trait	Linkage Group	LODmax position	linked marker	LODmax	chr. spec. significance threshold	expl. variation [%]	genome wide significance threshold
DxC_KarteV05d_KHerzog_BLUP_Impedanz_Textur_Mirko_3D_2018-2019-2020_Versuch2	18-Area		2018	TAAREA	2	63.235		18.49	2.6	22.1	4.1
DxC_KarteV05d_KHerzog_BLUP_Impedanz_Textur_Mirko_3D_2018-2019-2020_Versuch2	20-Area		2020		2	62.235		29.7	2.7	34.4	4.1
DxC_KarteV05d_KHerzog_BLUP_Impedanz_Textur_Mirko_3D_2018-2019-2020_Versuch2	BLUPyo-Area		BLUP		2	56.016		29.33	2.7	31.1	4.3
DxC_KarteV05d_KHerzog_BLUP_Impedanz_Textur_Mirko_3D_2018-2019-2020_Versuch2	18-Area		2018	TAAREA	7	13.537		3.12	2.7	4.1	4.1
DxC_KarteV05d_KHerzog_BLUP_Impedanz_Textur_Mirko_3D_2018-2019-2020_Versuch2	20-Area		2020		7	50.901		3.46	2.7	4.8	4.1
DxC_KarteV05d_KHerzog_BLUP_Impedanz_Textur_Mirko_3D_2018-2019-2020_Versuch2	BLUPyo-Area		BLUP		7	66.78		3.09	2.6	3.9	4.3
DxC_KarteV05d_KHerzog_BLUP_Impedanz_Textur_Mirko_3D_2018-2019-2020_Versuch2	18-Area		2018	TAAREA	10	17.847		3.49	2.4	4.6	4.1
DxC_KarteV05d_KHerzog_BLUP_Impedanz_Textur_Mirko_3D_2018-2019-2020_Versuch2	20-Area		2020		10	0	GF10-06_401	4.95	2.6	6.8	4.1
DxC_KarteV05d_KHerzog_BLUP_Impedanz_Textur_Mirko_3D_2018-2019-2020_Versuch2	BLUPyo-Area		BLUP		10	12.847		4.1	2.5	5.1	4.3
DxC_KarteV05d_KHerzog_BLUP_Impedanz_Textur_Mirko_3D_2018-2019-2020_Versuch2	18-Area		2018	TAAREA	12	59.389	GF12-10	3.01	2.8	4	4.1
DxC_KarteV05d_KHerzog_BLUP_Impedanz_Textur_Mirko_3D_2018-2019-2020_Versuch2	20-Area		2020		12	60.389		3.99	2.8	5.5	4.1
DxC_KarteV05d_KHerzog_BLUP_Impedanz_Textur_Mirko_3D_2018-2019-2020_Versuch2	BLUPyo-Area		BLUP		12	60.389		4.78	2.7	5.9	4.3
DxC_KarteV05d_KHerzog_BLUP_Impedanz_Textur_Mirko_3D_2018-2019-2020_Versuch2	18-Area		2018	TAAREA	15	62.379		4.16	2.7	5.5	4.1
DxC_KarteV05d_KHerzog_BLUP_Impedanz_Textur_Mirko_3D_2018-2019-2020_Versuch2	20-Area		2020		15	61.379	GF15-34_273	3.99	2.6	5.5	4.1
DxC_KarteV05d_KHerzog_BLUP_Impedanz_Textur_Mirko_3D_2018-2019-2020_Versuch2	BLUPyo-Area		BLUP		15	64.379		4.75	2.7	5.9	4.3
DxC_KarteV05d_KHerzog_BLUP_Impedanz_Textur_Mirko_3D_2018-2019-2020_Versuch2	18-Force		2018	TAFORCE	1	77.399	GF01-11_376	3.26	2.6	4.3	4.3
DxC_KarteV05d_KHerzog_BLUP_Impedanz_Textur_Mirko_3D_2018-2019-2020_Versuch2	20-Force		2020		1	68.784		3.77	2.7	5.2	4.2
DxC_KarteV05d_KHerzog_BLUP_Impedanz_Textur_Mirko_3D_2018-2019-2020_Versuch2	BLUPyo-Force		BLUP		1	77.399	GF01-11_376	4.39	2.8	5.4	4.2
DxC_KarteV05d_KHerzog_BLUP_Impedanz_Textur_Mirko_3D_2018-2019-2020_Versuch2	18-Force		2018	TAFORCE	2	56.016		12.11	2.7	15.1	4.3
DxC_KarteV05d_KHerzog_BLUP_Impedanz_Textur_Mirko_3D_2018-2019-2020_Versuch2	20-Force		2020		2	55.016		14.5	2.6	18.6	4.2
DxC_KarteV05d_KHerzog_BLUP_Impedanz_Textur_Mirko_3D_2018-2019-2020_Versuch2	BLUPyo-Force		BLUP		2	56.016		16.02	2.6	18.4	4.2
DxC_KarteV05d_KHerzog_BLUP_Impedanz_Textur_Mirko_3D_2018-2019-2020_Versuch2	18-Force		2018	TAFORCE	7	64.78		3.33	2.9	4.4	4.3
DxC_KarteV05d_KHerzog_BLUP_Impedanz_Textur_Mirko_3D_2018-2019-2020_Versuch2	20-Force		2020		7	65.78		4.74	2.8	6.5	4.2
DxC_KarteV05d_KHerzog_BLUP_Impedanz_Textur_Mirko_3D_2018-2019-2020_Versuch2	BLUPyo-Force		BLUP		7	65.78		3.5	2.7	4.4	4.2
DxC_KarteV05d_KHerzog_BLUP_Impedanz_Textur_Mirko_3D_2018-2019-2020_Versuch2	18-Force		2018	TAFORCE	11	0	GF11-01_138	2.9	2.7	3.8	4.3
DxC_KarteV05d_KHerzog_BLUP_Impedanz_Textur_Mirko_3D_2018-2019-2020_Versuch2	20-Force		2020		11	0	GF11-01_138	2.92	2.6	4.1	4.2
DxC_KarteV05d_KHerzog_BLUP_Impedanz_Textur_Mirko_3D_2018-2019-2020_Versuch2	BLUPyo-Force		BLUP		11	0	GF11-01_138	2.82	2.6	3.5	4.2
DxC_KarteV05d_KHerzog_BLUP_Impedanz_Textur_Mirko_3D_2018-2019-2020_Versuch2	18-Force		2018	TAFORCE	15	69.379		2.95	2.7	3.9	4.3
DxC_KarteV05d_KHerzog_BLUP_Impedanz_Textur_Mirko_3D_2018-2019-2020_Versuch2	20-Force		2020		15	61.379	GF15-34_273	4.67	2.7	6.4	4.2
DxC_KarteV05d_KHerzog_BLUP_Impedanz_Textur_Mirko_3D_2018-2019-2020_Versuch2	BLUPyo-Force		BLUP		15	64.379		4.45	2.7	5.5	4.2
DxC_KarteV05d_KHerzog_BLUP_Impedanz_Textur_Mirko_3D_2018-2019-2020_Versuch2	18-Grad		2018	TAGRAD	2	56.016		7.33	2.6	9.4	4.2
DxC_KarteV05d_KHerzog_BLUP_Impedanz_Textur_Mirko_3D_2018-2019-2020_Versuch2	20-Grad		2020		2	58.019	GF02-62	10.37	2.7	13.7	4.2
DxC_KarteV05d_KHerzog_BLUP_Impedanz_Textur_Mirko_3D_2018-2019-2020_Versuch2	BLUPyo-Grad		BLUP		2	58.019	GF02-62	7.84	2.6	9.5	4.1
DxC_KarteV05d_KHerzog_BLUP_Impedanz_Textur_Mirko_3D_2018-2019-2020_Versuch2	18-Grad		2018	TAGRAD	16	42.168	GF16-12_334	10.2	2.7	12.9	4.2
DxC_KarteV05d_KHerzog_BLUP_Impedanz_Textur_Mirko_3D_2018-2019-2020_Versuch2	20-Grad		2020		16	41.889		11.94	2.7	15.6	4.2
DxC_KarteV05d_KHerzog_BLUP_Impedanz_Textur_Mirko_3D_2018-2019-2020_Versuch2	BLUPyo-Grad		BLUP		16	42.168	GF16-12_334	13.01	2.7	15.3	4.1
DxC_KarteV05d_KHerzog_BLUP_Impedanz_Textur_Mirko_3D_2018-2019-2020_Versuch2	18-Zrel		2018	ZREL	2	60.235	GF02-19_273	7.69	2.6	9.9	4.2
DxC_KarteV05d_KHerzog_BLUP_Impedanz_Textur_Mirko_3D_2018-2019-2020_Versuch2	19-Zrel		2019		2	60.235	GF02-19_273	5.16	2.6	7.7	4.2
DxC_KarteV05d_KHerzog_BLUP_Impedanz_Textur_Mirko_3D_2018-2019-2020_Versuch2	20-Zrel		2020		2	58.019	GF02-62	9.11	2.7	12.1	4.2
DxC_KarteV05d_KHerzog_BLUP_Impedanz_Textur_Mirko_3D_2018-2019-2020_Versuch2	BLUPyo-Zrel		BLUP		2	60.235	GF02-19_273	10.47	2.7	12.4	4.3
DxC_KarteV05d_KHerzog_BLUP_Impedanz_Textur_Mirko_3D_2018-2019-2020_Versuch2	18-Zrel		2018	ZREL	5	24.041		3.82	2.6	5	4.2
DxC_KarteV05d_KHerzog_BLUP_Impedanz_Textur_Mirko_3D_2018-2019-2020_Versuch2	19-Zrel		2019		5	59.406	VMC9B5	2.84	2.6	4.3	4.2
DxC_KarteV05d_KHerzog_BLUP_Impedanz_Textur_Mirko_3D_2018-2019-2020_Versuch2	20-Zrel		2020		5	38.538	GF04-42	3.06	2.6	4.2	4.2
DxC_KarteV05d_KHerzog_BLUP_Impedanz_Textur_Mirko_3D_2018-2019-2020_Versuch2	BLUPyo-Zrel		BLUP		5	40.538		3.82	2.8	4.7	4.3
DxC_KarteV05d_KHerzog_BLUP_Impedanz_Textur_Mirko_3D_2018-2019-2020_Versuch2	18-Zrel		2018	ZREL	6	30.17		5.71	2.8	7.4	4.2
DxC_KarteV05d_KHerzog_BLUP_Impedanz_Textur_Mirko_3D_2018-2019-2020_Versuch2	19-Zrel		2019		6	40.596		3.37	2.8	5.1	4.2
DxC_KarteV05d_KHerzog_BLUP_Impedanz_Textur_Mirko_3D_2018-2019-2020_Versuch2	20-Zrel		2020		6	39.596		4.04	2.8	5.5	4.2
DxC_KarteV05d_KHerzog_BLUP_Impedanz_Textur_Mirko_3D_2018-2019-2020_Versuch2	BLUPyo-Zrel		BLUP		6	38.376		5.65	2.7	6.9	4.3
DxC_KarteV05d_KHerzog_BLUP_Impedanz_Textur_Mirko_3D_2018-2019-2020_Versuch2	18-Zrel		2018	ZREL	11	44.327		8.93	2.7	11.4	4.2
DxC_KarteV05d_KHerzog_BLUP_Impedanz_Textur_Mirko_3D_2018-2019-2020_Versuch2	19-Zrel		2019		11	58.352		3.94	2.6	5.9	4.2
DxC_KarteV05d_KHerzog_BLUP_Impedanz_Textur_Mirko_3D_2018-2019-2020_Versuch2	20-Zrel		2020		11	45.025	GF11-05	10.4	2.6	13.7	4.2
DxC_KarteV05d_KHerzog_BLUP_Impedanz_Textur_Mirko_3D_2018-2019-2020_Versuch2	BLUPyo-Zrel		BLUP		11	45.025	GF11-05	10.13	2.6	12	4.3
DxC_KarteV05d_KHerzog_BLUP_Impedanz_Textur_Mirko_3D_2018-2019-2020_Versuch2	18-Zrel		2018	ZREL	15	54.489		3.41	2.6	4.5	4.2
DxC_KarteV05d_KHerzog_BLUP_Impedanz_Textur_Mirko_3D_2018-2019-2020_Versuch2	19-Zrel		2019		15	63.379		4.45	2.6	6.6	4.2
DxC_KarteV05d_KHerzog_BLUP_Impedanz_Textur_Mirko_3D_2018-2019-2020_Versuch2	20-Zrel		2020		15	66.379		7.76	2.7	10.4	4.2
DxC_KarteV05d_KHerzog_BLUP_Impedanz_Textur_Mirko_3D_2018-2019-2020_Versuch2	BLUPyo-Zrel		BLUP		15	65.379		8.27	2.6	9.9	4.3
DxC_KarteV05d_KHerzog_BLUP_Impedanz_Textur_Mirko_3D_2018-2019-2020_Versuch2	18-Zrel		2018	ZREL	17	35.437		8.72	2.7	11.1	4.2
DxC_KarteV05d_KHerzog_BLUP_Impedanz_Textur_Mirko_3D_2018-2019-2020_Versuch2	19-Zrel		2019		17	35.518	VRZAG15_162	6.73	2.6	9.9	4.2
DxC_KarteV05d_KHerzog_BLUP_Impedanz_Textur_Mirko_3D_2018-2019-2020_Versuch2	20-Zrel		2020		17	35.518	VRZAG15_162	10.87	2.7	14.2	4.2
DxC_KarteV05d_KHerzog_BLUP_Impedanz_Textur_Mirko_3D_2018-2019-2020_Versuch2	BLUPyo-Zrel		BLUP		17	35.518	VRZAG15_162	11.19	2.6	13.2	4.3
			LG, Linkage Group; LOD, Logarithm of the odds; BLUP, Best Linear Unbiased Predictor; ZREL - relative berry impedance; TA, texture analysis; TAFORCE, berry skin firmness; TAAREA, whole berry firmness; TAGRAD, berry skin elasticity.
