# Supplementary material for: Towards Sensor-Based Phenotyping of Physical Barriers of Grapes to Improve Resilience to Botrytis Bunch Rot
Source: Front Plant Sci. 2022 Feb 10;12:808365. doi: 10.3389/fpls.2021.808365 (PMC8866247; doi:10.3389/fpls.2021.808365)
Supplement: Supplementary file 13 [file Table_10.XLSX]

## Sheet: Supplementary_Table S.10
Table S. 10
Comparison of the Teinturier Phenotype (red leaves and red berry flesh) within the F1 progeny of 'Dakapo' x 'Cabernet Sauvignon' with berry impedance (ZREL), berry texture (TAFORCE, TAAREA, TAGRAD) as well as the mean berry diameter (MBD).
TukeyHSD Group comparison of means
Trait	difference of mean values	adjusted p-value
ZREL	68.1065	0
TAFORCE	0.0961971	0
TAAREA	0.160889	0
TAGRAD	-0.0440083	0.0002911
MBD	-0.63403	0
Pearson correlation to the Teinturier phenotype
	r	p-value
ZREL	0.34	0
TAFORCE	0.36	0
TAAREA	0.55	0
TAGRAD	-0.19	0.0003
MBD	-0.33	0
